# Supplementary material for: Methanosarcina acetivorans requires methanol:coenzyme M methyltransferases for ethane formation from ethanol
Source: Antonie Van Leeuwenhoek. 2025 Sep 20;118(10):154. doi: 10.1007/s10482-025-02165-x (PMC12450230; doi:10.1007/s10482-025-02165-x)
Supplement: Supplementary file 1 — Supplementary file1 (XLSX 232 KB) [file 10482_2025_2165_MOESM1_ESM.xlsx]

## Sheet: WWM1 MeOH Growth
Strain→	WWM1
Time (Hours)↓	MeOH	MeOH	MeOH+EtOH	MeOH+EtOH	MeOH+EtOH
Replicate→	1	2	1	2	3
Ethanol Concentration (mM) →	0	0	60	60	60
0	0.02	0.02	0.02	0.02	0.02
9.5	0.051	0.053	0.045	0.045	0.044
22.5	0.192	0.196	0.164	0.158	0.141
26	0.257	0.254	0.216	0.213	0.19
29	0.32	0.319	0.28	0.277	0.247
34	0.519	0.501	0.446	0.437	0.408
46	0.684	0.674	0.76	0.683	0.513
50	0.694	0.689	0.774	0.702	0.529
54	0.697	0.688	0.781	0.704	0.545
69	0.69	0.696	0.806	0.714	0.54
102	0.691	0.7	0.815	0.723	0.548
121	0.686	0.691	0.808	0.731	0.542
145	0.683	0.682	0.815	0.714	0.532
168	0.678	0.68	0.804	0.714	0.535
216	0.676	0.678	0.789	0.718	0.543
Strain→	WWM1
Time (Hours)↓	MeOH	MeOH	MeOH	MeOH+EtOH	MeOH+EtOH
Replicate→	3	4	5	4	5
Ethanol Concentration (mM) →	0	0	0	60	60
0	0.02	0.02	0.02	0.02	0.02
21	0.047	0.038	0.038	0.037	0.022
28.25	0.07	0.06	0.063	0.062	0.048
38.25	0.196	0.179	0.176	0.19	0.162
43	0.337	0.297	0.288	0.284	0.249
46	0.466	0.412	0.384	0.398	0.346
49.25	0.563	0.565	0.557	0.547	0.465
52	0.569	0.562	0.554	0.541	0.568
62.5	0.575	0.561	0.558	0.545	0.568
68.5	0.583	0.583	0.566	0.557	0.588
72	0.605	0.601	0.595	0.585	0.607
76	0.622	0.608	0.602	0.595	0.614
90	0.64	0.621	0.612	0.607	0.64
114	0.581	0.597	0.59	0.584	0.615
142	0.59	0.584	0.577	0.58	0.62
168	0.591	0.586	0.59	0.586	0.62
216	0.586	0.58	0.568	0.58	0.618

## Sheet: WWM1 TMA Growth
Strain→	WWM1
Time (Hours)↓	TMA	TMA	TMA	TMA+EtOH	TMA+EtOH	TMA+EtOH	TMA+TEA	TMA+TEA	TMA+TEA
Replicate→	1	2	3	1	2	3	1	2	3
EtOH or TEA Concentration (mM) →	0	0	0	60	60	60	20	20	20
0	0.02	0.02	0.02	0.02	0.02	0.02	0.02	0.02	0.02
21	0.036	0.052	0.035	0.023	0.031	0.026	0.036	0.02	0.024
28.25	0.047	0.051	0.043	0.028	0.038	0.032	0.036	0.028	0.039
38.25	0.075	0.08	0.077	0.053	0.062	0.053	0.087	0.074	0.084
43	0.085	0.084	0.078	0.055	0.072	0.056	0.112	0.096	0.108
46	0.109	0.109	0.099	0.074	0.095	0.073	0.157	0.134	0.148
49.25	0.12	0.114	0.104	0.077	0.099	0.075	0.182	0.164	0.173
52	0.136	0.128	0.118	0.087	0.103	0.082	0.214	0.195	0.201
62.5	0.31	0.273	0.255	0.207	0.218	0.188	0.523	0.476	0.48
68.5	0.503	0.448	0.408	0.344	0.355	0.31	0.622	0.587	0.613
72	0.631	0.586	0.548	0.467	0.473	0.419	0.675	0.642	0.668
76	0.687	0.667	0.644	0.58	0.592	0.537	0.666	0.647	0.677
90	0.717	0.714	0.693	0.693	0.716	0.697	0.651	0.627	0.648
114	0.717	0.722	0.698	0.71	0.73	0.72	0.641	0.618	0.643
142	0.715	0.717	0.693	0.721	0.731	0.727	0.635	0.616	0.633
168	0.7	0.703	0.681	0.71	0.724	0.718	0.621	0.608	0.631
216	0.665	0.669	0.66	0.695	0.707	0.707	0.603	0.596	0.614

## Sheet: WWM13 TMA Growth
Strain→	WWM13
Time (Hours)↓	TMA	TMA	TMA	TMA+EtOH	TMA+EtOH	TMA+EtOH	TMA+TEA	TMA+TEA	TMA+TEA
Replicate→	1	2	3	1	2	3	1	2	3
EtOH or TEA Concentration (mM) →	0	0	0	60	60	60	20	20	20
0	0.02	0.02	0.02	0.02	0.02	0.02	0.02	0.02	0.02
21	0.02	0.027	0.041	0.022	0.021	0.021	0.02	0.02	0.02
28.25	0.025	0.028	0.043	0.025	0.02	0.021	0.02	0.02	0.02
38.25	0.044	0.047	0.061	0.045	0.035	0.037	0.038	0.045	0.043
43	0.049	0.041	0.062	0.049	0.03	0.04	0.041	0.052	0.06
46	0.066	0.058	0.075	0.069	0.048	0.054	0.062	0.07	0.07
49.25	0.066	0.058	0.075	0.067	0.048	0.054	0.064	0.07	0.07
52	0.072	0.059	0.075	0.075	0.048	0.054	0.069	0.072	0.077
62.5	0.157	0.128	0.135	0.169	0.103	0.117	0.167	0.17	0.166
68.5	0.266	0.214	0.214	0.275	0.17	0.199	0.277	0.274	0.275
72	0.343	0.286	0.285	0.364	0.242	0.263	0.368	0.362	0.373
76	0.444	0.372	0.354	0.477	0.309	0.337	0.471	0.452	0.465
90	0.714	0.675	0.684	0.727	0.649	0.665	0.668	0.699	0.688
114	0.696	0.641	0.655	0.716	0.632	0.652	0.635	0.631	0.63
142	0.711	0.654	0.676	0.735	0.651	0.674	0.638	0.641	0.633
168	0.714	0.666	0.688	0.744	0.659	0.68	0.633	0.645	0.639
216	0.7	0.659	0.676	0.734	0.648	0.675	0.624	0.642	0.633

## Sheet: Growth parameters from QURVE
Strain	WWM1			Strain	WWM1
Sample|Replicate|EtOH Conc. (mM)	µ_max (h-1)	Doubling time (h)		Sample|Replicate|EtOH or TEA Conc. (mM)	µ_max (h-1)	Doubling time (h)
MeOH|1|0	0.097	7.16		MeOH|3|0	0.096	7.23
MeOH|2|0	0.095	7.28		MeOH|4|0	0.104	6.63
MeOH+EtOH|1|60	0.091	7.59		MeOH|5|0	0.102	6.81
MeOH+EtOH|2|60	0.091	7.64		MeOH+EtOH|4|60	0.103	6.7
MeOH+EtOH|3|60	0.088	7.83		MeOH+EtOH|5|60	0.11	6.29
Strain	WWM1
Sample|Replicate|EtOH or TEA Conc. (mM)	µ_max (h-1)	Doubling time (h)
TMA|1|0	0.072	9.68
TMA|2|0	0.071	9.75
TMA|3|0	0.071	9.76
TMA+EtOH|1|60	0.079	8.77
TMA+EtOH|2|60	0.071	9.71
TMA+EtOH|3|60	0.078	8.92
TMA+TEA|1|20	0.077	9
TMA+TEA|2|20	0.084	8.27
TMA+TEA|3|20	0.073	9.45
Strain	WWM13
Sample|Replicate|EtOH or TEA Conc. (mM)	µ_max (h-1)	Doubling time (h)
TMA|1|0	0.073	9.54
TMA|2|0	0.074	9.4
TMA|3|0	0.067	10.36
TMA+EtOH|1|60	0.077	9.02
TMA+EtOH|2|60	0.08	8.63
TMA+EtOH|3|60	0.074	9.41
TMA+TEA|1|20	0.077	9.02
TMA+TEA|2|20	0.072	9.57
TMA+TEA|3|20	0.074	9.43
Strain	WWM5
Sample|Replicate|EtOH Conc. (mM)	µ_max (h-1)	Doubling time (h)
MeOH|1|0	0.082	8.5
MeOH|2|0	0.083	8.32
MeOH|3|0	0.077	8.95
MeOH+EtOH|1|60	0.079	8.73
MeOH+EtOH|2|60	0.078	8.91
MeOH+EtOH|3|60	0.074	9.41
Strain	WWM7
Sample|Replicate|EtOH Conc. (mM)	µ_max (h-1)	Doubling time (h)
MeOH|1|0	0.048	14.51
MeOH|2|0	0.045	15.32
MeOH|3|0	0.044	15.65
MeOH+EtOH|1|60	0.049	14.22
MeOH+EtOH|2|60	0.052	13.45
MeOH+EtOH|3|60	0.046	15
Strain	WWM9
Sample|Replicate|EtOH Conc. (mM)	µ_max (h-1)	Doubling time (h)
MeOH|1|0	0.027	25.89
MeOH|2|0	0.025	27.69
MeOH|3|0	0.027	25.48
MeOH+EtOH|1|60	0.031	22.29
MeOH+EtOH|2|60	0.032	21.87
MeOH+EtOH|3|60	0.028	25.18

## Sheet: Fig 2B, C Fig 3B, C
GC at end of growth
Strain	Media	Replicate	Methane area	Methane in µmol	Ethane area	Ethane in nmol	Std curve slope (Area/µmol)	Time
WWM1	MeOH	3	20598.4	175.289	0	0	27615	216 hrs
WWM1	MeOH	4	20379.8	173.429	0	0
WWM1	MeOH	5	20781.7	176.85	0	0
WWM1	MeOH+EtOH	4	18004.6	153.217	4.242	20.1669			Ethane standard deviation =	11.3465
WWM1	MeOH+EtOH	5	22237.1	189.235	5.45	25.9099
WWM1	MeOH	1	29423.4	213.411	0	0	32400
WWM1	MeOH	2	28610.6	207.515	0	0
WWM1	MeOH+EtOH	1	34237.6	248.328	11.489	46.5535
WWM1	MeOH+EtOH	2	28980.4	210.197	8.936	36.2087
WWM1	MeOH+EtOH	3	21080.5	152.899	3.699	14.9884			Ethane:methane area ratio	1.79
WWM1	TMA	1	22483.4	191.331	0	0	27615		Headspace volume (µl)	23500
WWM1	TMA	2	23553.8	200.439	0	0			Injection volume (µl)	100
WWM1	TMA	3	24272.2	206.553	0	0
WWM1	TMA+EtOH	1	20818	177.158	0	0
WWM1	TMA+EtOH	2	24887.4	211.788	0	0
WWM1	TMA+EtOH	3	25187.9	214.345	0	0
WWM1	TMA+TEA	1	24781.5	210.887	0	0
WWM1	TMA+TEA	2	24431.3	207.907	0	0
WWM1	TMA+TEA	3	21462.6	182.644	0	0
WWM13	TMA	1	26317.6	223.959	0	0
WWM13	TMA	2	25702.4	218.724	0	0
WWM13	TMA	3	24815.7	211.178	0	0
WWM13	TMA+EtOH	1	26712.2	227.317	0	0
WWM13	TMA+EtOH	2	22896	194.841	0	0
WWM13	TMA+EtOH	3	23768.6	202.268	0	0
WWM13	TMA+TEA	1	23317.4	198.428	0	0
WWM13	TMA+TEA	2	25474	216.781	0	0
WWM13	TMA+TEA	3	24930.7	212.157	0	0
WWM5	MeOH	1	26145	198.235	0	0	30993.9	285 hrs
WWM5	MeOH	2	27025.6	204.912	0	0
WWM5	MeOH	3	25903.8	196.406	0	0
WWM5	MeOH+EtOH	1	26614.8	201.797	5.691	24.1061
WWM5	MeOH+EtOH	2	25909.9	196.452	5.553	23.5215
WWM5	MeOH+EtOH	3	23182.4	175.772	4.998	21.1707
WWM7	MeOH	1	25711.3	194.947	0	0
WWM7	MeOH	2	26589.6	201.606	0	0
WWM7	MeOH	3	26567.5	201.438	0	0
WWM7	MeOH+EtOH	1	26631.5	201.923	16.457	69.709
WWM7	MeOH+EtOH	2	26788.9	203.117	16.23	68.7475
WWM7	MeOH+EtOH	3	25726.5	195.062	14.553	61.644
WWM9	MeOH	1	25497.6	193.326	0	0
WWM9	MeOH	2	25510.9	193.427	0	0
WWM9	MeOH	3	25075.5	190.126	0	0
WWM9	MeOH+EtOH	1	25246.4	191.421	9.295	39.372
WWM9	MeOH+EtOH	2	25541.5	193.659	9.553	40.4649
WWM9	MeOH+EtOH	3	24906.3	188.842	8.595	36.4069

## Sheet: Fig 2D
GC at end of incubation
Strain	Growth media	Replicate	Ethane area	Ethane in nmol	Std curve slope (Area/µmol)	Time
WWM1	MeOH	1	5.794	45.8022	18727.7	118 h
WWM1	MeOH	2	3.239	25.6046
WWM1	MeOH	3	2.829	22.3635
WWM1	TMA	1	0	0
WWM1	TMA	2	0	0
WWM1	TMA	3	0	0
WWM13	TMA	1	0	0
WWM13	TMA	2	0	0
WWM13	TMA	3	0	0
WWM1	MeOH	1	1.514	17.7301	12641.8	63 h
WWM1	MeOH	2	1.476	17.2851
WWM1	MeOH	3	1.613	18.8895
WWM1	TMA	1	0	0
WWM1	TMA	2	0	0
WWM1	TMA	3	0	0
WWM13	TMA	1	0	0
WWM13	TMA	2	0	0
WWM13	TMA	3	0	0
WWM1	MeOH	1	0.913	9.39679	14384.1	46.5 h
WWM1	MeOH	2	1.106	11.3832
WWM1	MeOH	3	0.983	10.1172
WWM1	TMA	1	0	0
WWM1	TMA	2	0	0				Ethane:methane area ratio	1.79
WWM1	TMA	3	0	0				Headspace volume (µl)	26500
WWM13	TMA	1	0	0				Injection volume (µl)	100
WWM13	TMA	2	0	0
WWM13	TMA	3	0	0
WWM1	MeOH	1	0.693	6.64104	15448.6	39 h
WWM1	MeOH	2	1.013	9.70761
WWM1	MeOH	3	0.923	8.84514
WWM1	TMA	1	0	0
WWM1	TMA	2	0	0
WWM1	TMA	3	0	0
WWM13	TMA	1	0	0
WWM13	TMA	2	0	0
WWM13	TMA	3	0	0
WWM1	MeOH	1	0.549	8.70928	9332.18	26.25
WWM1	MeOH	2	0.647	10.2639
WWM1	MeOH	3	0.409	6.48833
WWM1	TMA	1	0	0
WWM1	TMA	2	0	0
WWM1	TMA	3	0	0
WWM13	TMA	1	0	0
WWM13	TMA	2	0	0
WWM13	TMA	3	0	0
WWM1	MeOH	1	0.544	5.71816	14084.3	18 h
WWM1	MeOH	2	0.41	4.30964
WWM1	MeOH	3	0.256	2.6909
WWM1	TMA	1	0	0
WWM1	TMA	2	0	0
WWM1	TMA	3	0	0
WWM13	TMA	1	0	0
WWM13	TMA	2	0	0
WWM13	TMA	3	0	0
WWM1	MeOH	1	0.224	2.30546	17416.2	0 h
WWM1	MeOH	2	0	0
WWM1	MeOH	3	0	0
WWM1	TMA	1	0	0
WWM1	TMA	2	0	0
WWM1	TMA	3	0	0
WWM13	TMA	1	0	0
WWM13	TMA	2	0	0
WWM13	TMA	3	0	0

## Sheet: Del strains MeOH growth data
Strain→	WWM5						WWM7						WWM9
Time (Hours)↓	MeOH	MeOH	MeOH	MeOH+EtOH	MeOH+EtOH	MeOH+EtOH	MeOH	MeOH	MeOH	MeOH+EtOH	MeOH+EtOH	MeOH+EtOH	MeOH	MeOH	MeOH	MeOH+EtOH	MeOH+EtOH	MeOH+EtOH
Replicate→	1	2	3	1	2	3	1	2	3	1	2	3	1	2	3	1	2	3
Ethanol concentration (mM)→	0	0	0	60	60	60	0	0	0	60	60	60	0	0	0	60	60	60
0	0.02	0.02	0.02	0.02	0.02	0.02	0.02	0.02	0.02	0.02	0.02	0.02	0.02	0.02	0.02	0.02	0.02	0.02
18	0.057	0.054	0.053	0.07	0.06	0.081	0.05	0.054	0.066	0.044	0.051	0.061	0.053	0.057	0.041	0.044	0.047	0.097
24	0.076	0.07	0.071	0.083	0.08	0.093	0.063	0.066	0.081	0.048	0.06	0.073	0.06	0.062	0.044	0.049	0.054	0.103
39	0.26	0.248	0.227	0.241	0.27	0.235	0.098	0.105	0.117	0.064	0.084	0.101	0.073	0.08	0.06	0.068	0.075	0.116
42	0.341	0.325	0.296	0.317	0.337	0.287	0.115	0.127	0.137	0.075	0.099	0.125	0.084	0.099	0.069	0.082	0.081	0.138
45	0.424	0.406	0.37	0.401	0.422	0.36	0.117	0.125	0.132	0.072	0.102	0.12	0.077	0.089	0.062	0.075	0.075	0.129
48	0.553	0.528	0.478	0.525	0.538	0.456	0.141	0.153	0.162	0.093	0.126	0.147	0.09	0.103	0.077	0.09	0.095	0.151
51	0.665	0.664	0.584	0.648	0.673	0.593	0.157	0.164	0.174	0.105	0.134	0.149	0.095	0.104	0.078	0.095	0.095	0.14
64	0.645	0.645	0.635	0.642	0.66	0.603	0.29	0.294	0.308	0.184	0.271	0.28	0.112	0.128	0.097	0.128	0.131	0.167
68	0.658	0.663	0.651	0.67	0.685	0.612	0.361	0.365	0.384	0.24	0.348	0.358	0.128	0.144	0.111	0.147	0.152	0.188
72	0.666	0.661	0.655	0.668	0.672	0.613	0.426	0.424	0.439	0.297	0.41	0.418	0.132	0.148	0.115	0.155	0.157	0.202
88	0.656	0.653	0.665	0.665	0.68	0.626	0.667	0.683	0.694	0.593	0.663	0.677	0.2	0.225	0.184	0.27	0.28	0.319
94	0.666	0.671	0.675	0.683	0.698	0.661	0.664	0.676	0.693	0.601	0.668	0.682	0.229	0.258	0.212	0.323	0.33	0.381
112	0.664	0.666	0.678	0.687	0.7	0.67	0.669	0.679	0.696	0.617	0.674	0.684	0.382	0.412	0.357	0.576	0.613	0.626
122	0.671	0.676	0.675	0.696	0.706	0.694	0.668	0.679	0.688	0.634	0.672	0.686	0.5	0.527	0.464	0.589	0.599	0.65
138	0.664	0.663	0.673	0.69	0.703	0.691	0.657	0.669	0.686	0.636	0.672	0.689	0.578	0.587	0.569	0.584	0.599	0.627
162	0.658	0.661	0.666	0.687	0.699	0.705	0.647	0.66	0.681	0.648	0.67	0.696	0.577	0.591	0.566	0.58	0.599	0.649
186	0.654	0.656	0.666	0.696	0.699	0.708	0.637	0.652	0.675	0.656	0.668	0.689	0.572	0.59	0.565	0.577	0.592	0.642
210	0.642	0.644	0.66	0.691	0.684	0.691	0.625	0.645	0.646	0.654	0.665	0.677	0.565	0.579	0.56	0.573	0.582	0.645
234	0.628	0.649	0.649	0.683	0.67	0.69	0.618	0.627	0.646	0.654	0.66	0.665	0.562	0.573	0.555	0.571	0.575	0.63
285	0.625	0.636	0.632	0.671	0.67	0.687	0.604	0.619	0.638	0.639	0.657	0.666	0.549	0.569	0.542	0.571	0.57	0.629

## Sheet: Fig 3D
GC
Strain	Growth media	Replicate	Ethane area	Ethane in nmol	Std curve slope (Area/µmol)	Time (h)
WWM5	MeOH	1	0	0	14084.3	0
WWM5	MeOH	2	0	0
WWM5	MeOH	3	0	0
WWM5	MeOH	1	0	0	9332.18	8.25
WWM5	MeOH	2	0	0				Ethane:methane area ratio	1.79
WWM5	MeOH	3	0	0				Headspace volume (µl)	26500
WWM5	MeOH	1	0.33	3.16241	15448.6	21		Injection volume (µl)	100
WWM5	MeOH	2	0.388	3.71822
WWM5	MeOH	3	0.16	1.53329
WWM5	MeOH	1	0.608	6.25764	14384.2	28.5
WWM5	MeOH	2	0.575	5.918
WWM5	MeOH	3	0.388	3.99336
WWM5	MeOH	1	0.955	11.1837	12641.8	45
WWM5	MeOH	2	1.165	13.643
WWM5	MeOH	3	0.907	10.6216
WWM5	MeOH	1	1.25	11.4945	16099.5	54.5
WWM5	MeOH	2	1.149	10.5658
WWM5	MeOH	3	1.193	10.9704
WWM5	MeOH	1	1.509	15.5801	14338.8	73.5
WWM5	MeOH	2	1.564	16.1479
WWM5	MeOH	3	1.237	12.7717
WWM5	MeOH	1	2.859	22.6007	18727.7	100
WWM5	MeOH	2	3.499	27.66
WWM5	MeOH	3	2.755	21.7786
WWM5	MeOH	1	4.89	30.855	23462.6	120.5
WWM5	MeOH	2	4.148	26.1731
WWM5	MeOH	3	3.924	24.7597
WWM7	MeOH	1	0	0	6777.5	0
WWM7	MeOH	2	0	0
WWM7	MeOH	3	0	0
WWM7	MeOH	1	0.416	3.98655	15448.6	11.5
WWM7	MeOH	2	1.081	10.3593
WWM7	MeOH	3	0.81	7.76227
WWM7	MeOH	1	0.62	6.38115	14384.2	19
WWM7	MeOH	2	0.617	6.35027
WWM7	MeOH	3	0.632	6.50465
WWM7	MeOH	1	0.829	9.70819	12641.8	35.5
WWM7	MeOH	2	0.985	11.5351
WWM7	MeOH	3	0.884	10.3523
WWM7	MeOH	1	1.019	9.37032	16099.5	45
WWM7	MeOH	2	1.142	10.5014
WWM7	MeOH	3	0.835	7.67833
WWM7	MeOH	1	1.666	17.2011	14338.8	64
WWM7	MeOH	2	1.576	16.2718
WWM7	MeOH	3	1.822	18.8117
WWM7	MeOH	1	2.997	23.6916	18727.7	90.5
WWM7	MeOH	2	2.621	20.7193
WWM7	MeOH	3	2.883	22.7905
WWM7	MeOH	1	2.65	16.721	23462.6	111
WWM7	MeOH	2	3.812	24.053
WWM7	MeOH	3	3.686	23.258
WWM9	MeOH	1	0	0	16099.5	0
WWM9	MeOH	2	0	0
WWM9	MeOH	3	0	0
WWM9	MeOH	1	0.608	6.27746	14338.8	19
WWM9	MeOH	2	0.649	6.70077
WWM9	MeOH	3	0.657	6.78337
WWM9	MeOH	1	1.669	13.1936	18727.7	45.5
WWM9	MeOH	2	2.015	15.9288
WWM9	MeOH	3	1.878	14.8458
WWM9	MeOH	1	2.915	18.3931	23462.6	66
WWM9	MeOH	2	2.933	18.5067
WWM9	MeOH	3	2.212	13.9573
WWM9	MeOH	1	3.528	37.8193	13810.4	118.5
WWM9	MeOH	2	3.291	35.2788
WWM9	MeOH	3	3.522	37.755

## Sheet: Fig 4
GC
Cell lysate	Substrate	Replicate	Ethane area	Ethane in nmol	Ethane (nmol/mg)	Std curve slope (Area/µmol)	Protein added as whole cell lysate (mg)	Time (hrs)
WWM1	EtOH	1	0.145	0.446139	0.436535	22696.3	1.022	0
WWM1	EtOH	2	0.058	0.178455	0.174614
WWM1	Ethylcobalamin	1	0.186	0.572288	0.559969
WWM1	Ethylcobalamin	2	0.151	0.4646	0.454598
WWM1	Nothing	1	0	0	0					Ethane:methane area ratio	1.79
WWM1	Nothing	2	0	0	0					Headspace volume (µl)	12500
WWM1	Ethyl coenzyme M	1	0.334	1.03777	0.917551	22475.1	1.12			Injection volume (µl)	100
WWM1	Ethyl coenzyme M	2	0.222	0.689776	0.609869
WWM1	EtOH	1	0.307	0.918363	0.92425	23344.3	1.022	24
WWM1	EtOH	2	0.36	1.07691	1.08381
WWM1	Ethylcobalamin	1	1.044	3.12303	3.14305
WWM1	Ethylcobalamin	2	1.064	3.18286	3.20326
WWM1	Nothing	1	0.204	0.610248	0.61416
WWM1	Nothing	2	0.202	0.604265	0.608138
WWM1	Ethyl coenzyme M	1	105.786	299.204	290.611	24689.8	1.12
WWM1	Ethyl coenzyme M	2	92.037	260.317	252.84

## Sheet: Fig S1
GC at end of growth														GC at end of growth														GC at end of growth														GC at end of growth
Strain	Media	Replicate	Methane area	Methane in µmol	Ethane area	Ethane in nmol	Std curve slope (Area/µmol)	Time (h)						Strain	Media	Replicate	Methane area	Methane in µmol	Ethane area	Ethane in nmol	Std curve slope (Area/µmol)	Time (h)						Strain	Media	Replicate	Methane area	Methane in µmol	Ethane area	Ethane in nmol	Std curve slope (Area/µmol)	Time (h)						Strain	Media	Replicate	Methane area	Methane in µmol	Ethane area	Ethane in nmol	Std curve slope (Area/µmol)
WWM1	MeOH+EtOH	4	0	0	0	0	35063.5	0						WWM5	MeOH+EtOH	1	0	0	0	0	23063.6	0						WWM7	MeOH+EtOH	1	0	0	0	0	23063.6	0						WWM9	MeOH+EtOH	1	0	0	0	0	23063.6
WWM1	MeOH+EtOH	5	0	0	0	0								WWM5	MeOH+EtOH	2	0	0	0	0								WWM7	MeOH+EtOH	2	0	0	0	0								WWM9	MeOH+EtOH	2	0	0	0	0
WWM1	MeOH+EtOH	4	1273.82	8.80688	0	0	33990.1	21						WWM5	MeOH+EtOH	3	0	0	0	0								WWM7	MeOH+EtOH	3	0	0	0	0								WWM9	MeOH+EtOH	3	0	0	0	0
WWM1	MeOH+EtOH	5	1468.92	10.1558	0	0								WWM5	MeOH+EtOH	1	944.99	8.99147	0	0	24698.1	18						WWM7	MeOH+EtOH	1	655.564	6.23762	0	0	24698.1	18						WWM9	MeOH+EtOH	1	455.788	4.33677	0	0	24698.1
WWM1	MeOH+EtOH	4	2534.14	17.4306	0	0	34165.3	28.5						WWM5	MeOH+EtOH	2	916.025	8.71587	0	0								WWM7	MeOH+EtOH	2	668.598	6.36163	0	0								WWM9	MeOH+EtOH	2	446.042	4.24404	0	0
WWM1	MeOH+EtOH	5	2755.56	18.9536	0	0								WWM5	MeOH+EtOH	3	756.561	7.19859	0	0								WWM7	MeOH+EtOH	3	453.759	4.31747	0	0								WWM9	MeOH+EtOH	3	448.866	4.27091	0	0
WWM1	MeOH+EtOH	4	7346.82	51.0056	0	0	33849.3	38.5						WWM5	MeOH+EtOH	1	1543.96	23.4922	0	0	15444.7	24						WWM7	MeOH+EtOH	1	833.126	12.6765	0	0	15444.7	24						WWM9	MeOH+EtOH	1	459.097	6.98541	0	0	15444.7
WWM1	MeOH+EtOH	5	7771.27	53.9523	0	0								WWM5	MeOH+EtOH	2	1314.58	20.0021	0	0								WWM7	MeOH+EtOH	2	763.913	11.6233	0	0								WWM9	MeOH+EtOH	2	480.155	7.30582	0	0
WWM1	MeOH+EtOH	4	12598.8	87.1091	0	0	33988.7	43						WWM5	MeOH+EtOH	3	1139.96	17.3451	0	0								WWM7	MeOH+EtOH	3	835.339	12.7101	0	0								WWM9	MeOH+EtOH	3	476.18	7.24533	0	0
WWM1	MeOH+EtOH	5	12472.2	86.2338	0	0				Ethane:methane area ratio	1.79			WWM5	MeOH+EtOH	1	5772.28	95.6277	0	0	14185.1	39		Ethane:methane area ratio	1.79			WWM7	MeOH+EtOH	1	1271.12	21.0582	0	0	14185.1	39		Ethane:methane area ratio	1.79			WWM9	MeOH+EtOH	1	836.191	13.8529	0	0	14185.1
WWM1	MeOH+EtOH	4	17660.6	96.313	0	0	43091.3	46.25		Headspace volume (µl)	23500			WWM5	MeOH+EtOH	2	4112.21	68.1258	0	0				Headspace volume (µl)	23500			WWM7	MeOH+EtOH	2	1524.98	25.2639	0	0				Headspace volume (µl)	23500			WWM9	MeOH+EtOH	2	859.306	14.2359	0	0
WWM1	MeOH+EtOH	5	17615.2	96.0654	0	0				Injection volume (µl)	100			WWM5	MeOH+EtOH	3	3631.95	60.1695	0	0				Injection volume (µl)	100			WWM7	MeOH+EtOH	3	1826.97	30.2669	0	0				Injection volume (µl)	100			WWM9	MeOH+EtOH	3	700.746	11.6091	0	0
WWM1	MeOH+EtOH	4	25313.5	100.621	0	0	59119.8	49.5						WWM5	MeOH+EtOH	1	6707.87	52.0871	0	0	30263.7	42						WWM7	MeOH+EtOH	1	2756.25	21.4025	0	0	30263.7	42						WWM9	MeOH+EtOH	1	1882.19	14.6153	0	0	30263.7
WWM1	MeOH+EtOH	5	27413.5	108.968	0	0								WWM5	MeOH+EtOH	2	6052.52	46.9982	0	0								WWM7	MeOH+EtOH	2	2856.8	22.1833	0	0								WWM9	MeOH+EtOH	2	1870.76	14.5266	0	0
WWM1	MeOH+EtOH	4	23306.9	168.181	0	0	32566.8	52						WWM5	MeOH+EtOH	3	4660.01	36.1853	0	0								WWM7	MeOH+EtOH	3	2633.67	20.4507	0	0								WWM9	MeOH+EtOH	3	1733.18	13.4582	0	0
WWM1	MeOH+EtOH	5	27737.8	200.154	0	0								WWM5	MeOH+EtOH	1	6259.58	59.7994	0	0	24598.9	45						WWM7	MeOH+EtOH	1	2172.48	20.7543	0	0	24598.9	45						WWM9	MeOH+EtOH	1	1495.49	14.2869	0	0	24598.9
WWM1	MeOH+EtOH	4	22113.2	165.772	0	0	31348	62.5						WWM5	MeOH+EtOH	2	13375.2	127.776	0	0								WWM7	MeOH+EtOH	2	3171.24	30.2957	0	0								WWM9	MeOH+EtOH	2	1765.5	16.8662	0	0
WWM1	MeOH+EtOH	5	27109	203.223	0	0								WWM5	MeOH+EtOH	3	11587.7	110.7	0	0								WWM7	MeOH+EtOH	3	3037.26	29.0157	0	0								WWM9	MeOH+EtOH	3	1791.23	17.1121	0	0
WWM1	MeOH+EtOH	4	22064.6	170.976	0	0	30327	69						WWM5	MeOH+EtOH	1	18264.6	169.145	0	0	25375.7	48						WWM7	MeOH+EtOH	1	2648.77	24.5298	0	0	25375.7	48						WWM9	MeOH+EtOH	1	1865.41	17.2753	0	0	25375.7
WWM1	MeOH+EtOH	5	27413.1	212.421	0	0								WWM5	MeOH+EtOH	2	13848.4	128.248	0	0								WWM7	MeOH+EtOH	2	3553.82	32.9113	0	0								WWM9	MeOH+EtOH	2	2333.86	21.6135	0	0
WWM1	MeOH+EtOH	4	18869.2	141.878	0	0	31254	72.25						WWM5	MeOH+EtOH	3	11029.4	102.142	0	0								WWM7	MeOH+EtOH	3	3511.81	32.5223	0	0								WWM9	MeOH+EtOH	3	1985.97	18.3917	0	0
WWM1	MeOH+EtOH	5	28019	210.676	0	0								WWM5	MeOH+EtOH	1	28343.5	203.327	0	0	32758.6	68						WWM7	MeOH+EtOH	1	8118.17	58.2373	0	0	32758.6	68						WWM9	MeOH+EtOH	1	5146.7	36.9208	0	0	32758.6
WWM1	MeOH+EtOH	4	20653.4	158.764	0	0	30570.8	90.5						WWM5	MeOH+EtOH	2	29017.9	208.165	0	0								WWM7	MeOH+EtOH	2	12188.6	87.4375	0	0								WWM9	MeOH+EtOH	2	5046.66	36.2032	0	0
WWM1	MeOH+EtOH	5	23612.7	181.512	0	0								WWM5	MeOH+EtOH	3	21267.1	152.563	0	0								WWM7	MeOH+EtOH	3	11409.4	81.8474	0	0								WWM9	MeOH+EtOH	3	4991.77	35.8094	0	0
WWM1	MeOH+EtOH	4	19574.3	138.977	0	0	33098.8	114.25						WWM5	MeOH+EtOH	1	26942.3	202.516	0	0	31263.8	72						WWM7	MeOH+EtOH	1	12777.2	96.0422	0	0	31263.8	72						WWM9	MeOH+EtOH	1	5460.92	41.048	0	0	31263.8
WWM1	MeOH+EtOH	5	25507.7	181.103	2.854	11.3203								WWM5	MeOH+EtOH	2	26665.2	200.434	0	0								WWM7	MeOH+EtOH	2	14829.3	111.467	0	0								WWM9	MeOH+EtOH	2	5628.97	42.3112	0	0
WWM1	MeOH+EtOH	4	19729.1	215.388	2.928	17.858	21525.5	142						WWM5	MeOH+EtOH	3	23337.4	175.42	0	0								WWM7	MeOH+EtOH	3	14047.7	105.592	0	0								WWM9	MeOH+EtOH	3	5403.14	40.6137	0	0
WWM1	MeOH+EtOH	5	24501.8	267.493	3.734	22.7739								WWM5	MeOH+EtOH	1	27248.4	209.759	0	0	30527.4	88						WWM7	MeOH+EtOH	1	26135.4	201.19	0	0	30527.4	88						WWM9	MeOH+EtOH	1	10559	81.2835	0	0	30527.4
WWM1	MeOH+EtOH	4	18911.5	142.952	3.309	13.9737	31088.6	168						WWM5	MeOH+EtOH	2	27355.9	210.586	0	0								WWM7	MeOH+EtOH	2	25479.5	196.141	0	0								WWM9	MeOH+EtOH	2	10295.2	79.2525	0	0
WWM1	MeOH+EtOH	5	22802.5	172.365	4.102	17.3225								WWM5	MeOH+EtOH	3	23738.3	182.738	0	0								WWM7	MeOH+EtOH	3	25763.2	198.325	0	0								WWM9	MeOH+EtOH	3	9386.67	72.2586	0	0
WWM1	MeOH+EtOH	4	18004.6	153.217	4.242	20.1669	27615	216						WWM5	MeOH+EtOH	1	27698	210.457	0	0	30928.1	94						WWM7	MeOH+EtOH	1	27516.6	209.078	0	0	30928.1	94						WWM9	MeOH+EtOH	1	12052.6	91.5789	0	0	30928.1
WWM1	MeOH+EtOH	5	22237.1	189.235	5.45	25.9099								WWM5	MeOH+EtOH	2	27206	206.718	0	0								WWM7	MeOH+EtOH	2	26033	197.806	0	0								WWM9	MeOH+EtOH	2	11649.9	88.5192	0	0
														WWM5	MeOH+EtOH	3	17628.7	133.947	0	0								WWM7	MeOH+EtOH	3	25484.5	193.638	0	0								WWM9	MeOH+EtOH	3	11067.4	84.093	0	0
														WWM5	MeOH+EtOH	1	27478.4	199.43	0	0	32379.5	112						WWM7	MeOH+EtOH	1	27068.8	196.456	3.504	14.2072	32379.5	112						WWM9	MeOH+EtOH	1	24917.6	180.844	0	0	32379.5
														WWM5	MeOH+EtOH	2	27647.7	200.658	0	0								WWM7	MeOH+EtOH	2	25910.6	188.051	3.278	13.2909								WWM9	MeOH+EtOH	2	23244.3	168.7	0	0
														WWM5	MeOH+EtOH	3	24681.3	179.129	0	0								WWM7	MeOH+EtOH	3	26669.3	193.557	3.022	12.2529								WWM9	MeOH+EtOH	3	23917.4	173.585	0	0
														WWM5	MeOH+EtOH	1	29296.2	202.834	0	0	33942	122						WWM7	MeOH+EtOH	1	24964.4	172.843	3.814	14.7523	33942	122						WWM9	MeOH+EtOH	1	29792.3	206.27	0	0	33942
														WWM5	MeOH+EtOH	2	28174.1	195.066	0	0								WWM7	MeOH+EtOH	2	28896.4	200.067	4.508	17.4366								WWM9	MeOH+EtOH	2	27937.1	193.425	0	0
														WWM5	MeOH+EtOH	3	24834.5	171.944	0	0								WWM7	MeOH+EtOH	3	26894.4	186.206	3.886	15.0308								WWM9	MeOH+EtOH	3	26126	180.886	0	0
														WWM5	MeOH+EtOH	1	28790.4	143.511	2.396	6.67224	47144.4	138						WWM7	MeOH+EtOH	1	32174.1	160.378	6.594	18.3626	47144.4	138						WWM9	MeOH+EtOH	1	34297.7	170.963	0	0	47144.4
														WWM5	MeOH+EtOH	2	30549.2	152.278	2.774	7.72487								WWM7	MeOH+EtOH	2	29882.3	148.954	6.092	16.9646								WWM9	MeOH+EtOH	2	32107.3	160.045	0	0
														WWM5	MeOH+EtOH	3	25175.5	125.492	0	0								WWM7	MeOH+EtOH	3	32143.7	160.226	6.046	16.8366								WWM9	MeOH+EtOH	3	29313.9	146.121	0	0
														WWM5	MeOH+EtOH	1	27007.6	208.208	3.685	15.8707	30482.9	186						WWM7	MeOH+EtOH	1	27439.6	211.538	9.49	40.8719	30482.9	186						WWM9	MeOH+EtOH	1	24385.6	187.995	4.049	17.4384	30482.9
														WWM5	MeOH+EtOH	2	26578.5	204.9	3.774	16.254								WWM7	MeOH+EtOH	2	26971.4	207.929	9.065	39.0415								WWM9	MeOH+EtOH	2	26978.5	207.984	4.738	20.4058
														WWM5	MeOH+EtOH	3	23188.1	178.763	3.31	14.2556								WWM7	MeOH+EtOH	3	25816.1	199.023	8.012	34.5064								WWM9	MeOH+EtOH	3	24022.2	185.193	3.886	16.7364
														WWM5	MeOH+EtOH	1	26724.5	208.685	4.344	18.9504	30094.4	210						WWM7	MeOH+EtOH	1	26353	205.784	10.972	47.8646	30094.4	210						WWM9	MeOH+EtOH	1	25302.5	197.581	5.645	24.6259	30094.4
														WWM5	MeOH+EtOH	2	27406.2	214.009	4.635	20.2199								WWM7	MeOH+EtOH	2	26628.9	207.938	10.78	47.027								WWM9	MeOH+EtOH	2	26543.6	207.272	5.953	25.9696
														WWM5	MeOH+EtOH	3	23603	184.31	3.934	17.1618								WWM7	MeOH+EtOH	3	26233	204.847	9.916	43.2579								WWM9	MeOH+EtOH	3	24418.8	190.681	5.002	21.8209
														WWM5	MeOH+EtOH	1	27449.8	210.812	4.832	20.7314	30599.4	234						WWM7	MeOH+EtOH	1	26149.5	200.825	12.526	53.742	30599.4	234						WWM9	MeOH+EtOH	1	26020.4	199.834	7.132	30.5994	30599.4
														WWM5	MeOH+EtOH	2	26228.5	201.431	4.573	19.6202								WWM7	MeOH+EtOH	2	26818.6	205.963	12.69	54.4457								WWM9	MeOH+EtOH	2	24870.1	190.999	6.624	28.4199
														WWM5	MeOH+EtOH	3	23169.8	177.941	4.284	18.3802								WWM7	MeOH+EtOH	3	23938.8	183.847	10.423	44.7192								WWM9	MeOH+EtOH	3	24446.3	187.745	6.235	26.7509
[truncated: 3 more columns]

[truncated: 26 more sheets: Fig S2 measurements, Fig S2 - MtaB2_before_melting, Fig S2 - MtaB2-after melting, Fig S2 - MtaB2-1, RSC M1 and M13 Linear regressio, RSC del strains linear regressi, Fig 4 control vs ethanol, Fig 4 control vs ethylcobalamin, Fig 4 control vs ethyl-CoM, 250815_Fig 2A M1 MeOH_One-way A, 250815_Fig 2A M1 TMA_One-way AN, 250815_Fig 2A M13 TMA_One-way A, 250815_Fig 2B M1 MeOH_One-way A, 250815_Fig 2B M1 TMA_One-way AN, 250815_Fig 2B M13 TMA_One-way A, 250815_Fig 3A M5_One-way ANOVA , 250815_Fig 3A M7_One-way ANOVA , 250815_Fig 3A M9_One-way ANOVA , 250815_Fig 3B M5_One-way ANOVA , 250815_Fig 3B M7_One-way ANOVA  …]
